# Supplementary material for: Secretion of Extracellular Microvesicles Induced by a Fraction of Escherichia coli: Possible Role in Ovarian Cancer with Bacterial Coinfections
Source: Int J Mol Sci. 2025 Nov 1;26(21):10653. doi: 10.3390/ijms262110653 (PMC12608175; doi:10.3390/ijms262110653)
Supplement: Supplementary file 1 [file ijms-26-10653-s001.zip]

Archive with 1 entries (1 files):
- ijms-3907383-supplementary.pdf
